# Supplementary material for: Cotton miR319b-Targeted TCP4-Like Enhances Plant Defense Against Verticillium dahliae by Activating GhICS1 Transcription Expression
Source: Front Plant Sci. 2022 May 20;13:870882. doi: 10.3389/fpls.2022.870882 (PMC9164164; doi:10.3389/fpls.2022.870882)
Supplement: Supplementary file 1 [file Data_Sheet_1.ZIP]

Archive with 3 entries (2 files):
- Supplementary Materials/Supplementary Figures.docx
- Supplementary Materials/Supplementary Table 1.xlsx
- Supplementary Materials/
