# Supplementary material for: Cotton miR319b-Targeted TCP4-Like Enhances Plant Defense Against Verticillium dahliae by Activating GhICS1 Transcription Expression
Source: Front Plant Sci. 2022 May 20;13:870882. doi: 10.3389/fpls.2022.870882 (PMC9164164; doi:10.3389/fpls.2022.870882)
Supplement: Supplementary file 1 [file Data_Sheet_1.ZIP › Supplementary Materials/Supplementary Table 1.xlsx]

## Sheet: Sheet1
Supplementary Table 1. Primers used in this study
Primer name	sequence(5'-3')	For use
qGhU6-F	CGGGGACATCCGATAAAATTGGAAC	qRT-PCR
qGhU6-R	GGACCATTTCTCGATTTGTGCGTG
qGhUb7-F	GAAGGCATTCCACCTGACCAAC	qRT-PCR
qGhUb7-R	CTTGACCTTCTTCTTCTTGTGCTTG
V-GhTCP4-like-F	GTGAGTAAGGTTACCGAATTCGGTTCTTCTCCACCACCAT	TRV:VIGS
V-GhTCP4-like-R	CGTGAGCTCGGTACCGGATCCAAGAAAAACTGGCCGTTTTG
CLCrV-GhTCP4-like-F	ATGGCATGCCTGCAGACTAGTGGTTCTTCTCCACCACCA	CLCrV:GhTCP4-like
CLCrV-GhTCP4-like-R	ACCTAGGGGCGCGCCTTAATTAAAAGAAAAACTGGCCGTTTTG
2e-sttm319-F	AACGAGTCTAGAGGATCCAGGGAGCTCCCTACTTCAGTCCAAGTTGTTGTTGTTATGGTC	TRV:STTM
2e-sttm359-R	CGGGCCTCGAGGGTACCTTGGACTGAAGTAGGGAGCTCCCTATTCTTCTTCTTTAGACCA
CLCRV-STTM319b-F	ATGGCATGCCTGCAGACTAGTAGGGAGCTCCctaCTTCAGTCCAAGTTGTTGTTGTTAT	CLCrV:STTM
CLCRV-STTM319b-R	CTAGGGGCGCGCCTTAATTAATTGGACTGAAGtagGGAGCTCCCTATTCTTCTTCTTTA
CLCrV-GhNPR1-F	ATGGCATGCCTGCAGACTAGTGTCACGCCATGTTCTTCTTC	CLCrV:GhNPR1
CLCrV-GhNPR1-R	ACCTAGGGGCGCGCCTTAATTAATCCGACGAAACAAGTGTTTC
qGhTCP4-like-F	CAAAACCAGCAGCCACAGTC	qRT-PCR
qGhTCP4-like-R	TCCAGGCAACCAATCTCTGA
qGhICS1-F	ATCGAGTGGCTCCATGCTCAAC	qRT-PCR
qGhICS1-R	CGGCGGCACCAACAAGATTATG
qGhPR1-F	GGGGCAGTGCTGACCTATCG	qRT-PCR
qGhPR1-R	TTAGCACAACCAAGATGGACAGAGT
qGhPR2-F	CCACCAGCAGCAGAAGTTATCG	qRT-PCR
qGhPR2-R	TTCAAGGTTTGCACTCGGAAGA
qGhPR3-F	GATGACTCCACAATCACCGAAGC	qRT-PCR
qGhPR3-R	GCGGTCTTCTACCTGGGCATT
qGhPR5-F	TGGTCCGACCCGTTATTCAA	qRT-PCR
qGhPR5-R	CCCGAGGCTCACCTCAT
qGhLOX2-F	TTTTACTCCTACTGTGCTTCCCTTCA	qRT-PCR
qGhLOX2-R	CCATGCCAACTCCGATTTTTCTC
qGhAOS-F	TTAACTTCTTGTGCCGGGCT	qRT-PCR
qGhAOS-R	TTTGAGAGGCACCGCTACTG
qGhOPR3-F	GCTTACGGGCAAACCGAATC	qRT-PCR
qGhOPR3-R	AGGCGGCCGTAAGATACAAG
qGhPDF1.2-F	CTGTGGTAGCGGATGGTGATAAG	qRT-PCR
qGhPDF1.2-R	GTGCAGACGCATTTGCGAAGGAA
qGhVSP-F	TTGTTCGATGAGTGGGTAATGG	qRT-PCR
qGhVSP-R	CCTGAATACTTTGATGGTTCCTTG
qGhNPR1-F	GCGAATCGTTGCTTTCTTCTTCA	qRT-PCR
qGhNPR1-R	CACGTGGTGCTGTTGTTGTTACTG
ITS1-F	AAAGTTTTAATGGTTCGCTAAGA	qRT-PCR
ST-VE1-R	CTTGGTCATTTAGAGGAAGTAA
319b neck ring primer	GTCGTATCCAGTGCAGGGTCCGAGGTATTCGCACTGGATACGACGAGGGA	qRT-PCR
319b-F	GCCCCTCCCTTCAGTCCAA
universal-R	GTGCAGGGTCCGAGGT
1300-pre319b-F	CATTTGGAGAGGCCTGTCGACATCAGTATGTATGCAGTTTGTTC	GUS staining
1300-pre319b-R	CGCGCCTCGAGATCCTCTAGAGATAGATAAAATAACAGAAGAGGGAGC
121-GhTCP4-like-F	GAGAACACGGGGGACTCTAGAATGGGAGAAAGCAATCACCA	GUS staining
121-GhTCP4-like-R	GGACTGACCACCCGGGGATCCATGGTGAGAGTCAGAGGAAGC
121-mGhTCP4-like-F	CAGAGGGGACCATGGCAAAGCAGTAACACGCCCTTGGTTCG	GUS staining
121-mGhTCP4-like-R	AAGGGCGTGTTACTGCTTTGCAATGGTCCCCTCTGAAAGAAAAAC
AD-GhTCP4-like-F	GTACCAGATTACGCTCATATGATGGGAGAAAGCAATCACC	Y2H
AD-GhTCP4-like-R	CAGCTCGAGCTCGATGGATCCATGGTGAGAGTCAGAGGA
BD-GhNPR1-F	ATGGCCATGGAGGCCGAATTCATGGATCATAGAAATGGATTTTCGG	Y2H
BD-GhNPR1-R	CCGCTGCAGGTCGACGGATCCGCAGTGAGCTGTACCTTTAG
cLUC-GhTCP4-like-F	TACGCGTCCCGGGGCGGTACCATGGGAGAAAGCAATCACC	Luiferase assay
cLUC-GhTCP4-like-R	TGTAGTCCATTTGTTGGATCCTCAATGGTGAGAGTCAGAGG
nLUC-GhNPR1-F	CGCGGATCCATGGATCATAGAAATGGATTTTCGG	Luiferase assay
nLUC-GhNPR1-R	GCGTGTCGACGCAGTGAGCTGTACCTTTAGG
mIGhCS1-F1	TGATTACTCAAATAATATTGTGGGATCACTGTTACTTC	GUS staining
mGhICS1-R1	TTATTTGAGTAATCAGTAAATTTATACTTCTTTAGTTGCAATC
mGhICS1-F2	AGATTACTCAGACAGCACAAAAAAAGATTATTT	GUS staining
mGhICS1-R2	CTGTCTGAGTAATCTGTAAATTTGATATGTAGTTATCTAAA
p-GhICS1-F	GTCACGACGTTGTAAAAGCTTCTTATTGCTTAATTGAGTCGATCC	GUS staining
P-GhICS1-R	GTCACGACGTTGTAAAAGCTTCTTATTGCTTAATTGAGTCGATCC
5'bio-GhICS1-F1	AGATAACTACATATCGGTGCCACAGATTACTCAGACAG	EMSA
5'bio-GhICS1-R1	CTGTCTGAGTAATCTGTGGCACCGATATGTAGTTATCT
cold-GhICS1-F1	AGATAACTACATATCGGTGCCACAGATTACTCAGACAG	EMSA
cold-GhICS1-R1	CTGTCTGAGTAATCTGTGGCACCGATATGTAGTTATCT
5'bio-GhICS1-F2	CAACTAAAGAAGTATGGTGCCACTGATTACTCAAATAA	EMSA
5'bioGhICS1-R2	TTATTTGAGTAATCAGTGGCACCATACTTCTTTAGTTG
cold-GhICS1-F2	CAACTAAAGAAGTATGGTGCCACTGATTACTCAAATAA	EMSA
bioGhICS1-R2	TTATTTGAGTAATCAGTGGCACCATACTTCTTTAGTTG
